# Supplementary material for: Combined Transcriptomic and Metabolomic Analyses of Low-Temperature Adaptation in Bursaphelenchus xylophilus
Source: Int J Mol Sci. 2026 Feb 2;27(3):1470. doi: 10.3390/ijms27031470 (PMC12897806; doi:10.3390/ijms27031470)
Supplement: Supplementary file 1 [file ijms-27-01470-s001.zip]

Archive with 4 entries (4 files):
- Supplementary Table S1.xlsx
- Supplementary Table S2.xlsx
- Supplementary Table S3.xlsx
- Supplementaty Figures.pdf
