# Supplementary material for: Combined Transcriptomic and Metabolomic Analyses of Low-Temperature Adaptation in Bursaphelenchus xylophilus
Source: Int J Mol Sci. 2026 Feb 2;27(3):1470. doi: 10.3390/ijms27031470 (PMC12897806; doi:10.3390/ijms27031470)
Supplement: Supplementary file 1 [file ijms-27-01470-s001.zip › Supplementary Table S1.xlsx]

## Sheet: Sheet1
Supplementary Table S1. Upregulated metabolites in the H25 vs H10 metabolome
ID	Name	Formula	Super_Class	Class	Sub_Class	Regulation
MN10571.neg	3-[(1E,3E)-1,3-Heptadien-1-yl]pentanedioic acid	C12H18O4				Up
MN11748.neg	Glycerophosphoglycerol	C6H15O8P	Organic acids and derivatives	Organic phosphoric acids and derivatives	Phosphate esters	Up
MN12164.neg	1-Carboxyethyltyrosine	C12H15NO5	Organic acids and derivatives	Carboxylic acids and derivatives	Amino acids, peptides, and analogues	Up
MN12386.neg	BETA-N-ACETYLGLUCOSAMINE	C8H15NO6	Organic oxygen compounds	Organooxygen compounds	Carbohydrates and carbohydrate conjugates	Up
MN1241.neg	Lactic acid	C3H6O3	Organic acids and derivatives	Hydroxy acids and derivatives	Alpha hydroxy acids and derivatives	Up
MN13303.neg	1ethyl6imino5[(1E)2(4methylphenyl)diazen1yl]1,3diazinane2,4dione	C13H15N5O2				Up
MN13458.neg	Creatine glutamate	C9H16N4O6	Organic acids and derivatives	Carboxylic acids and derivatives	Amino acids, peptides, and analogues	Up
MN13892.neg	Xanthosine	C10H12N4O6	Nucleosides, nucleotides, and analogues	Purine nucleosides		Up
MN13905.neg	2-Hydroxy-4-[(1R)-1-hydroxy-8-methyl-6-oxononyl]-3-methyl-2H-furan-5-one	C15H24O5	Lipids and lipid-like molecules	Fatty Acyls	Fatty alcohols	Up
MN14472.neg	10-formyldihydrofolic acid	C20H21N7O7	Organoheterocyclic compounds	Pteridines and derivatives	Pterins and derivatives	Up
MN14611.neg	6-oxo-4E-octadecenoic acid	C18H32O3	Lipids and lipid-like molecules	Fatty Acyls	Lineolic acids and derivatives	Up
MN14657.neg	N1-Methylguanosine	C11H15N5O5	Nucleosides, nucleotides, and analogues	Purine nucleosides		Up
MN14776.neg	D-4'-Phosphopantothenate	C9H18NO8P	Organic acids and derivatives	Carboxylic acids and derivatives	Amino acids, peptides, and analogues	Up
MN14789.neg	Pandamarilactone 32	C18H21NO3	Organoheterocyclic compounds	Pyridines and derivatives	Hydropyridines	Up
MN14833.neg	4-Hydroxybenzoyl glucose	C13H16O8	Organic oxygen compounds	Organooxygen compounds	Carbohydrates and carbohydrate conjugates	Up
MN14894.neg	N-Acetyl--D-glucosamine 1-phosphate	C8H16NO9P	Organic oxygen compounds	Organooxygen compounds	Carbohydrates and carbohydrate conjugates	Up
MN15061.neg	(2R,3R)-3,5,6,7-tetrahydroxy-2-(4-hydroxyphenyl)-2,3-dihydrochromen-4-one	C15H12O7	Phenylpropanoids and polyketides	Flavonoids	Flavans	Up
MN16130.neg	URIDINE-5-MONOPHOSPHATE	C9H13N2O9P	Nucleosides, nucleotides, and analogues	Pyrimidine nucleotides	Pyrimidine ribonucleotides	Up
MN16721.neg	Flustramine I	C16H21BrN2O	Organoheterocyclic compounds	Indoles and derivatives	Pyrroloindoles	Up
MN17316.neg	Adenosine-3-monophosphate	C10H14N5O7P	Nucleosides, nucleotides, and analogues	Ribonucleoside 3'-phosphates		Up
MN18136.neg	Guanosine 5'-diphospho--L-fucose	C16H25N5O15P2	Nucleosides, nucleotides, and analogues	Purine nucleotides	Purine nucleotide sugars	Up
MN18627.neg	5(S),15(S)-DiHETE	C20H32O4	Lipids and lipid-like molecules	Fatty Acyls	Eicosanoids	Up
MN18816.neg	N-[(5Z,8Z,11Z,14Z)-5,8,11,14-Icosatetraenoyl]alanine	C23H37NO3				Up
MN19270.neg	5,6-Dimethoxysterigmatocystin	C20H16O8	Phenylpropanoids and polyketides	Sterigmatocystins		Up
MN21434.neg	3-Methylbutyl 6-O-alpha-L-arabinopyranosyl-beta-D-glucopyranoside	C16H30O10	Lipids and lipid-like molecules	Fatty Acyls	Fatty acyl glycosides	Up
MN21976.neg	LysoPE(15:0/0:0)	C20H42NO7P	Lipids and lipid-like molecules	Glycerophospholipids	Glycerophosphoethanolamines	Up
MN21977.neg	PE(14:0(13Me)/0:0)	C20H42NO7P	Lipids and lipid-like molecules	Glycerophospholipids	Glycerophosphoethanolamines	Up
MN22388.neg	({2-[(1R,9S)-5-(2-Naphthyl)-6-oxo-7,11-diazatricyclo[7.3.1.02,7]trideca-2,4-dien-11-yl]-2-oxoethyl}sulfanyl)acetic acid	C25H24N2O4S				Up
MN23377.neg	1-Heptadecanoylglycerophosphoethanolamine	C22H46NO7P	Lipids and lipid-like molecules	Glycerophospholipids	Glycerophosphoethanolamines	Up
MN23686.neg	LysoPE(18:4(6Z,9Z,12Z,15Z)/0:0)	C23H40NO7P	Lipids and lipid-like molecules	Glycerophospholipids	Glycerophosphoethanolamines	Up
MN23783.neg	LysoPE(18:3(6Z,9Z,12Z)/0:0)	C23H42NO7P	Lipids and lipid-like molecules	Glycerophospholipids	Glycerophosphoethanolamines	Up
MN2478.neg	1-Amino-3,3-difluorocyclobutanecarboxylic acid	C5H7F2NO2	Organic acids and derivatives	Carboxylic acids and derivatives	Amino acids, peptides, and analogues	Up
MN24966.neg	LysoPE(20:5(5Z,8Z,11Z,14Z,17Z)/0:0)	C25H42NO7P	Lipids and lipid-like molecules	Glycerophospholipids	Glycerophosphoethanolamines	Up
MN25108.neg	bromophycolide R	C27H35BrO4	Phenylpropanoids and polyketides	Macrolides and analogues		Up
MN2646.neg	Acetylenedicarboxylic acid	C4H2O4	Organic acids and derivatives	Carboxylic acids and derivatives	Dicarboxylic acids and derivatives	Up
MN26988.neg	Erlose	C18H32O16	Organic oxygen compounds	Organooxygen compounds	Carbohydrates and carbohydrate conjugates	Up
MN28044.neg	1-(9Z,12Z,15Z-Octadecatrienoyl)-2-hydroxy-sn-glycero-3-phosphocholine	C26H48NO7P	Lipids and lipid-like molecules	Glycerophospholipids	Glycerophosphocholines	Up
MN28148.neg	1-(9Z,12Z-Octadecadienoyl-2-hydroxy-sn-glycero-3-phosphocholine	C26H50NO7P	Lipids and lipid-like molecules	Glycerophospholipids	Glycerophosphocholines	Up
MN28189.neg	8-hydroxy-deoxyguanosine	C10H13N5O5	Nucleosides, nucleotides, and analogues	Purine nucleosides	Purine 2'-deoxyribonucleosides	Up
MN28880.neg	Fostamatinib	C23H26FN6O9P	Benzenoids	Benzene and substituted derivatives	Aniline and substituted anilines	Up
MN29544.neg	PI(18:3(6Z,9Z,12Z)/0:0)	C27H47O12P	Lipids and lipid-like molecules	Glycerophospholipids	Glycerophosphoinositols	Up
MN29625.neg	(2S)-2-Hydroxy-3-[(hydroxy{[(1S,2R,3R,4S,5S,6R)-2,3,4,5,6-pentahydroxycyclohexyl]oxy}phosphoryl)oxy]propyl (9Z,12Z)-9,12-octadecadienoate	C27H49O12P				Up
MN29708.neg	C.I. Pigment Red 149	C40H26N2O4	Benzenoids	Phenanthrenes and derivatives		Up
MN30621.neg	PI(20:5(5Z,8Z,11Z,14Z,17Z)/0:0)	C29H47O12P	Lipids and lipid-like molecules	Glycerophospholipids	Glycerophosphoinositols	Up
MN32005.neg	uracil arabinose-5'-phosphate	C9H13N2O9P	Nucleosides, nucleotides, and analogues	Pyrimidine nucleotides	Pyrimidine ribonucleotides	Up
MN3926.neg	Glutarate		Organic acids and derivatives	Carboxylic acids and derivatives	Dicarboxylic acids and derivatives	Up
MN5699.neg	2-Aminobicyclo[2.2.1]heptane-2-carboxylic acid	C8H13NO2	Lipids and lipid-like molecules	Prenol lipids	Monoterpenoids	Up
MN6368.neg	2-Hydroxycinnamic acid, predominantly trans	C9H8O3	Phenylpropanoids and polyketides	Cinnamic acids and derivatives	Hydroxycinnamic acids and derivatives	Up
MN6747.neg	Homoarecoline	C9H15NO2	Alkaloids and derivatives			Up
MN7039.neg	N-Phenylmaleimide	C10H7NO2	Organoheterocyclic compounds	Pyrrolines	Phenylpyrrolines	Up
MN7049.neg	Acexamic acid	C8H15NO3	Lipids and lipid-like molecules	Fatty Acyls	Fatty acids and conjugates	Up
MN7200.neg	D-Citrulline	C6H13N3O3	Organic acids and derivatives	Carboxylic acids and derivatives	Amino acids, peptides, and analogues	Up
MN8060.neg	1,2,4,9-Tetrahydro-3-thia-9-aza-fluorene-6-carboxylic acid	C12H11NO2S				Up
MN8071.neg	1-Hydroxy-2,2,5,5-tetramethylpyrrolidine-3-carboxylic acid	C9H17NO3	Organoheterocyclic compounds	Pyrrolidines	Pyrrolidine carboxylic acids and derivatives	Up
MN8127.neg	2EFO1BP34R	C19H16O4	Phenylpropanoids and polyketides	Diarylheptanoids	Linear diarylheptanoids	Up
MN9072.neg	Hydroxyprolyl-Alanine	C8H14N2O4	Organic acids and derivatives	Carboxylic acids and derivatives	Amino acids, peptides, and analogues	Up
MN9133.neg	3-Indolebutyric acid	C12H13NO2	Organoheterocyclic compounds	Indoles and derivatives	Indoles	Up
MN94.neg	Pyruvaldehyde	C3H4O2	Organic oxygen compounds	Organooxygen compounds	Carbonyl compounds	Up
MN9950.neg	Isoketocamphoric acid	C10H16O5	Lipids and lipid-like molecules	Fatty Acyls	Fatty acids and conjugates	Up
MP10082.pos	4-(1-Naphthylamino)-4-oxobutanoic acid	C14H13NO3	Benzenoids	Naphthalenes		Up
MP10210.pos	Isovalerylcarnitine	C12H23NO4	Lipids and lipid-like molecules	Fatty Acyls	Fatty acid esters	Up
MP12306.pos	N-{[(2R,4S,5R)-5-Ethyl-1-azabicyclo[2.2.2]oct-2-yl]methyl}-4-morpholinecarboxamide	C15H27N3O2				Up
MP13244.pos	5'-S-Methyl-5'-thioadenosine	C11H15N5O3S	Nucleosides, nucleotides, and analogues	5'-deoxyribonucleosides	5'-deoxy-5'-thionucleosides	Up
MP13408.pos	D-Sphingosine	C18H37NO2	Organic nitrogen compounds	Organonitrogen compounds	Amines	Up
MP14313.pos	7-Dehydropregnenolone	C21H30O2	Lipids and lipid-like molecules	Steroids and steroid derivatives	Oxosteroids	Up
MP14818.pos	Methyl 3,7,8-trihydroxy-3-methyl-10-oxo-1,4-dihydropyrano[4,3-b]chromene-9-carboxylate	C15H14O8	Organoheterocyclic compounds	Benzopyrans	1-benzopyrans	Up
MP15057.pos	(2E)-3-(4-{[(2S,3R,4S,5S,6R)-3,4,5-trihydroxy-6-(hydroxymethyl)oxan-2-yl]oxy}phenyl)prop-2-enoic acid	C15H18O8				Up
MP17141.pos	Disperse blue 7	C18H18N2O6	Benzenoids	Anthracenes	Anthraquinones	Up
MP17528.pos	N-(1,2-diphenylethyl)-N'-(4-fluorobenzyl)thiourea	C22H21FN2S				Up
MP17732.pos	Xanthurenate-8-O-beta-D-glucoside	C16H17NO9	Organic oxygen compounds	Organooxygen compounds	Carbohydrates and carbohydrate conjugates	Up
MP17738.pos	Tyr-Trp	C20H21N3O4	Organic acids and derivatives	Carboxylic acids and derivatives	Amino acids, peptides, and analogues	Up
MP1868.pos	mebanazine	C8H12N2	Benzenoids	Benzene and substituted derivatives		Up
MP18689.pos	Ciprostene	C22H36O4	Lipids and lipid-like molecules	Fatty Acyls	Eicosanoids	Up
MP20287.pos	1,4:3,6-Dianhydro-2-deoxy-5-O-[(4-isopropylphenyl)carbamoyl]-2-[(4-methylbenzoyl)amino]-D-glucitol	C24H28N2O5				Up
MP21468.pos	(2R)-3-{[(2-Aminoethoxy)(hydroxy)phosphoryl]oxy}-2-hydroxypropyl myristate	C19H40NO7P				Up
MP22361.pos	LysoPE(0:0/15:0)	C20H42NO7P	Lipids and lipid-like molecules	Glycerophospholipids	Glycerophosphoethanolamines	Up
MP22693.pos	Leupeptin	C20H38N6O4	Organic acids and derivatives	Carboxylic acids and derivatives	Amino acids, peptides, and analogues	Up
MP24123.pos	L-alpha-lysophosphatidylcholine	C22H46NO7P				Up
MP24612.pos	LysoPE(0:0/18:3(9Z,12Z,15Z))	C23H42NO7P	Lipids and lipid-like molecules	Glycerophospholipids	Glycerophosphoethanolamines	Up
MP24613.pos	LysoPE(0:0/18:3(6Z,9Z,12Z))	C23H42NO7P	Lipids and lipid-like molecules	Glycerophospholipids	Glycerophosphoethanolamines	Up
MP24954.pos	1-pentadecanoyl-sn-glycero-3-phosphocholine	C23H48NO7P	Lipids and lipid-like molecules	Glycerophospholipids	Glycerophosphocholines	Up
MP25774.pos	PC(16:0/0:0)	C24H50NO7P	Lipids and lipid-like molecules	Glycerophospholipids	Glycerophosphocholines	Up
MP25775.pos	PC(O-14:0/2:0)	C24H50NO7P	Lipids and lipid-like molecules	Glycerophospholipids	Glycerophosphocholines	Up
MP26314.pos	LysoPE(0:0/20:2(11Z,14Z))	C25H48NO7P	Lipids and lipid-like molecules	Glycerophospholipids	Glycerophosphoethanolamines	Up
MP26446.pos	PC(17:1(10Z)/0:0)	C25H50NO7P	Lipids and lipid-like molecules	Glycerophospholipids	Glycerophosphocholines	Up
MP26908.pos	LysoPC(18:4(6Z,9Z,12Z,15Z)/0:0)	C26H46NO7P	Lipids and lipid-like molecules	Glycerophospholipids	Glycerophosphocholines	Up
MP27004.pos	LysoPC(18:3(9Z,12Z,15Z)/0:0)	C26H48NO7P	Lipids and lipid-like molecules	Glycerophospholipids	Glycerophosphocholines	Up
MP27134.pos	(2S)-3-Hydroxy-2-[(9Z,12Z)-9,12-octadecadienoyloxy]propyl 2-(trimethylammonio)ethyl phosphate	C26H50NO7P				Up
MP27244.pos	PC(18:1(6Z)/0:0)	C26H52NO7P	Lipids and lipid-like molecules	Glycerophospholipids	Glycerophosphocholines	Up
MP27246.pos	PC(P-16:0/2:0)	C26H52NO7P	Lipids and lipid-like molecules	Glycerophospholipids	Glycerophosphocholines	Up
MP28106.pos	PC(9:0/9:0)	C26H52NO8P	Lipids and lipid-like molecules	Glycerophospholipids	Glycerophosphocholines	Up
MP28285.pos	LysoPC(20:5(5Z,8Z,11Z,14Z,17Z)/0:0)	C28H48NO7P	Lipids and lipid-like molecules	Glycerophospholipids	Glycerophosphocholines	Up
MP28374.pos	LysoPC(20:4(8Z,11Z,14Z,17Z)/0:0)	C28H50NO7P	Lipids and lipid-like molecules	Glycerophospholipids	Glycerophosphocholines	Up
MP28480.pos	LysoPC(20:3(8Z,11Z,14Z)/0:0)	C28H52NO7P	Lipids and lipid-like molecules	Glycerophospholipids	Glycerophosphocholines	Up
MP28584.pos	LysoPC(20:2(11Z,14Z)/0:0)	C28H54NO7P	Lipids and lipid-like molecules	Glycerophospholipids	Glycerophosphocholines	Up
MP28585.pos	PC(O-18:2(9Z,12Z)/2:0)	C28H54NO7P	Lipids and lipid-like molecules	Glycerophospholipids	Glycerophosphocholines	Up
MP3332.pos	1-Acetamidocyclopentanecarboxylic acid	C8H13NO3	Organic acids and derivatives	Carboxylic acids and derivatives	Amino acids, peptides, and analogues	Up
MP3336.pos	N(6),N(6)-Dimethyl-L-lysine	C8H18N2O2	Organic acids and derivatives	Carboxylic acids and derivatives	Amino acids, peptides, and analogues	Up
MP3463.pos	DL-Norleucine	C6H13NO2	Organic acids and derivatives	Carboxylic acids and derivatives	Amino acids, peptides, and analogues	Up
MP3585.pos	1-(2-Methoxyethoxy)-2-propanamine	C6H15NO2				Up
MP4142.pos	Erinapyrone B	C7H10O3	Organoheterocyclic compounds	Pyrans	Pyranones and derivatives	Up
MP4807.pos	N-Hydroxyphenetidine	C8H11NO2	Benzenoids	Phenol ethers		Up
MP5488.pos	O6-MeG	C6H7N5O	Organoheterocyclic compounds	Imidazopyrimidines	Purines and purine derivatives	Up
MP5736.pos	trandolaprilat	C22H30N2O5	Organic acids and derivatives	Carboxylic acids and derivatives	Amino acids, peptides, and analogues	Up
MP5951.pos	4-QUINOLINECARBOXYLATE		Organoheterocyclic compounds	Quinolines and derivatives	Quinoline carboxylic acids	Up
MP5962.pos	(-)-swainsonine	C8H15NO3	Organoheterocyclic compounds	Indolizidines		Up
MP6066.pos	CITRULLINE	C6H13N3O3	Organic acids and derivatives	Carboxylic acids and derivatives	Amino acids, peptides, and analogues	Up
MP6974.pos	L-Kynurenine	C10H12N2O3	Organic oxygen compounds	Organooxygen compounds	Carbonyl compounds	Up
MP7555.pos	N-Benzyl-1,3,5-triazine-2,4-diamine	C10H11N5	Organoheterocyclic compounds	Triazines	Aminotriazines	Up
MP7680.pos	1-(2,3-Dihydro-1,4-benzodioxin-6-yl)-2-(methylamino)-1-propanone	C12H15NO3	Organoheterocyclic compounds	Benzodioxanes	Benzo-1,4-dioxanes	Up
MP7794.pos	XANTHURENIC ACID	C10H7NO4	Organoheterocyclic compounds	Quinolines and derivatives	Quinoline carboxylic acids	Up
MP8002.pos	KYNURENINE	C10H12N2O3	Organic oxygen compounds	Organooxygen compounds	Carbonyl compounds	Up
MP8394.pos	2-Amino-5,6-dichloro-3,4,-dihydroquinazoline	C8H7Cl2N3	Organoheterocyclic compounds	Diazanaphthalenes	Benzodiazines	Up
MP868.pos	Cadaverine	C5H14N2	Organic nitrogen compounds	Organonitrogen compounds	Amines	Up
MP8763.pos	3,4-EDMC	C12H15NO3	Organoheterocyclic compounds	Benzodioxanes	Benzo-1,4-dioxanes	Up
MP9072.pos	Bis(ethylphenyl)ether	C16H18O	Benzenoids	Benzene and substituted derivatives		Up
MP9217.pos	Pro-leu	C11H20N2O3	Organic acids and derivatives	Carboxylic acids and derivatives	Amino acids, peptides, and analogues	Up
