# Supplementary material for: Combined Transcriptomic and Metabolomic Analyses of Low-Temperature Adaptation in Bursaphelenchus xylophilus
Source: Int J Mol Sci. 2026 Feb 2;27(3):1470. doi: 10.3390/ijms27031470 (PMC12897806; doi:10.3390/ijms27031470)
Supplement: Supplementary file 1 [file ijms-27-01470-s001.zip › Supplementary Table S2.xlsx]

## Sheet: Sheet1
Supplementary Table S2. Upregulated metabolites in the US10 vs H10 metabolome
ID	Name	Formula	Super_Class	Class	Sub_Class	Regulation
MN10270.neg	(2R)-2-Acetamido-5-hydroxy-2-(sulfanylmethyl)pentanoic acid	C8H15NO4S	Organic acids and derivatives	Carboxylic acids and derivatives	Amino acids, peptides, and analogues	Up
MN10399.neg	N-Acetyl-L-tyrosine	C11H13NO4	Organic acids and derivatives	Carboxylic acids and derivatives	Amino acids, peptides, and analogues	Up
MN10571.neg	3-[(1E,3E)-1,3-Heptadien-1-yl]pentanedioic acid	C12H18O4				Up
MN10689.neg	(2S)-3-Hydroxy-1-[(2S)-pyrrolidine-2-carbonyl]pyrrolidine-2-carboxylic acid	C10H16N2O4	Organic acids and derivatives	Carboxylic acids and derivatives	Amino acids, peptides, and analogues	Up
MN10690.neg	(2S)-2-(3,8-Dimethylazulen-5-yl)propanoic acid	C15H16O2	Lipids and lipid-like molecules	Prenol lipids	Sesquiterpenoids	Up
MN10824.neg	Gama,3,5-Trimethyl-6-Benzofuranbutanal	C15H18O2	Organoheterocyclic compounds	Benzofurans		Up
MN10983.neg	2-Amino-6-bromo-3-fluorobenzoic acid	C7H5BrFNO2	Benzenoids	Benzene and substituted derivatives	Benzoic acids and derivatives	Up
MN11218.neg	N-Lactoylphenylalanine	C12H15NO4	Organic acids and derivatives	Carboxylic acids and derivatives	Amino acids, peptides, and analogues	Up
MN11222.neg	2-[(1R,2S,6R,7S)-3,5-Dioxo-4-azatricyclo[5.2.1.0~2,6~]dec-4-yl]propanoic acid	C12H15NO4				Up
MN11333.neg	Albuterol	C13H21NO3	Benzenoids	Benzene and substituted derivatives	Benzyl alcohols	Up
MN11502.neg	Thymidine	C10H14N2O5	Nucleosides, nucleotides, and analogues	Pyrimidine nucleosides	Pyrimidine 2'-deoxyribonucleosides	Up
MN11644.neg	Biotin	C10H16N2O3S	Organoheterocyclic compounds	Biotin and derivatives		Up
MN11748.neg	Glycerophosphoglycerol	C6H15O8P	Organic acids and derivatives	Organic phosphoric acids and derivatives	Phosphate esters	Up
MN12099.neg	N5-(3,4-Dioxo-1,5-cyclohexadien-1-yl)-L-glutamine	C11H12N2O5	Organic acids and derivatives	Carboxylic acids and derivatives	Amino acids, peptides, and analogues	Up
MN12101.neg	Deoxyinosine	C10H12N4O4	Nucleosides, nucleotides, and analogues	Purine nucleosides	Purine 2'-deoxyribonucleosides	Up
MN12164.neg	1-Carboxyethyltyrosine	C12H15NO5	Organic acids and derivatives	Carboxylic acids and derivatives	Amino acids, peptides, and analogues	Up
MN12272.neg	N-[2-(4-Methoxyphenyl)Ethyl]Benzamide	C16H17NO2	Benzenoids	Benzene and substituted derivatives	Benzoic acids and derivatives	Up
MN12324.neg	Lumiflavin	C13H12N4O2	Organoheterocyclic compounds	Pteridines and derivatives	Alloxazines and isoalloxazines	Up
MN12332.neg	(6R,8Z)-6-Hydroxy-3-oxotetradecenoic acid	C14H24O4	Lipids and lipid-like molecules	Fatty Acyls	Fatty acids and conjugates	Up
MN12386.neg	BETA-N-ACETYLGLUCOSAMINE	C8H15NO6	Organic oxygen compounds	Organooxygen compounds	Carbohydrates and carbohydrate conjugates	Up
MN12394.neg	Pyro-L-glutaminyl-L-glutamine	C10H15N3O5	Organic oxygen compounds	Organooxygen compounds	Carbohydrates and carbohydrate conjugates	Up
MN12459.neg	gamma-Glu-Glu	C10H16N2O7	Organic acids and derivatives	Carboxylic acids and derivatives	Amino acids, peptides, and analogues	Up
MN12514.neg	D-Glucosamine 6-phosphate	C6H14NO8P	Organic oxygen compounds	Organooxygen compounds	Carbohydrates and carbohydrate conjugates	Up
MN12598.neg	1,2,3,4-Tetrahydro-b-carboline-1,3-dicarboxylic acid	C13H12N2O4	Alkaloids and derivatives	Harmala alkaloids		Up
MN12662.neg	L-Tryptophylglycine	C13H15N3O3	Organic acids and derivatives	Carboxylic acids and derivatives	Amino acids, peptides, and analogues	Up
MN12714.neg	L-cis-Cyclo(aspartylphenylalanyl)	C13H14N2O4	Organic acids and derivatives	Carboxylic acids and derivatives	Amino acids, peptides, and analogues	Up
MN12922.neg	N-(4-Aminobenzoyl)-L-glutamic acid	C12H14N2O5	Organic acids and derivatives	Carboxylic acids and derivatives	Amino acids, peptides, and analogues	Up
MN13037.neg	Allopurinol riboside	C10H12N4O5	Nucleosides, nucleotides, and analogues	Pyrazolo[3,4-d]pyrimidine glycosides		Up
MN13050.neg	(2Z)-2-(9-Decen-1-yl)-2-pentenedioic acid	C15H24O4				Up
MN13259.neg	Pentadecanedioic acid	C15H28O4	Lipids and lipid-like molecules	Fatty Acyls	Fatty acids and conjugates	Up
MN13303.neg	1ethyl6imino5[(1E)2(4methylphenyl)diazen1yl]1,3diazinane2,4dione	C13H15N5O2				Up
MN13362.neg	4-Hydroxy-3-polyprenylbenzoate	C17H22O3	Lipids and lipid-like molecules	Prenol lipids	Monoterpenoids	Up
MN13458.neg	Creatine glutamate	C9H16N4O6	Organic acids and derivatives	Carboxylic acids and derivatives	Amino acids, peptides, and analogues	Up
MN13459.neg	3-{[2-(5-hydroxy-1h-indol-3-yl)ethyl]-c-hydroxycarbonimidoyl}propanoic acid	C14H16N2O4	Organoheterocyclic compounds	Indoles and derivatives	Tryptamines and derivatives	Up
MN13786.neg	9-(3-O-Methylpentofuranosyl)-1,9-dihydro-6H-purin-6-one	C11H14N4O5	Nucleosides, nucleotides, and analogues	Purine nucleosides		Up
MN13892.neg	Xanthosine	C10H12N4O6	Nucleosides, nucleotides, and analogues	Purine nucleosides		Up
MN14350.neg	coumatetralyl	C19H16O3	Phenylpropanoids and polyketides	Coumarins and derivatives	Hydroxycoumarins	Up
MN14472.neg	10-formyldihydrofolic acid	C20H21N7O7	Organoheterocyclic compounds	Pteridines and derivatives	Pterins and derivatives	Up
MN14495.neg	{3-ethyl-5-[(2s,4s)-4-ethyl-2-methylheptyl]furan-2-yl}acetic acid	C18H30O3	Lipids and lipid-like molecules	Fatty Acyls	Fatty acids and conjugates	Up
MN14605.neg	2-Methylbutyl beta-D-glucopyranoside	C11H22O6	Lipids and lipid-like molecules	Fatty Acyls	Fatty acyl glycosides	Up
MN14611.neg	6-oxo-4E-octadecenoic acid	C18H32O3	Lipids and lipid-like molecules	Fatty Acyls	Lineolic acids and derivatives	Up
MN14612.neg	()12(13)-DiHOME	C18H34O4	Lipids and lipid-like molecules	Fatty Acyls	Fatty acids and conjugates	Up
MN14613.neg	(9Z,12Z)-8-Hydroxy-9,12-octadecadienoic acid	C18H32O3				Up
MN14657.neg	N1-Methylguanosine	C11H15N5O5	Nucleosides, nucleotides, and analogues	Purine nucleosides		Up
MN14658.neg	N2-Methylguanosine	C11H15N5O5	Nucleosides, nucleotides, and analogues	Purine nucleosides		Up
MN14789.neg	Pandamarilactone 32	C18H21NO3	Organoheterocyclic compounds	Pyridines and derivatives	Hydropyridines	Up
MN14832.neg	Benzoic acid	C13H16O8	Benzenoids	Benzene and substituted derivatives	Benzoic acids and derivatives	Up
MN14833.neg	4-Hydroxybenzoyl glucose	C13H16O8	Organic oxygen compounds	Organooxygen compounds	Carbohydrates and carbohydrate conjugates	Up
MN15082.neg	8-[3]-ladderane-octanoic acid	C20H32O2	Lipids and lipid-like molecules	Fatty Acyls	Fatty acids and conjugates	Up
MN15416.neg	FA 18:3+2O	C18H30O4	Lipids and lipid-like molecules	Fatty Acyls	Lineolic acids and derivatives	Up
MN15528.neg	FA 18:2+2O	C18H32O4	Lipids and lipid-like molecules	Fatty Acyls	Lineolic acids and derivatives	Up
MN15531.neg	()9-HpODE	C18H32O4	Lipids and lipid-like molecules	Fatty Acyls	Lineolic acids and derivatives	Up
MN15593.neg	Palmitoyl Glycine	C18H35NO3	Organic acids and derivatives	Carboxylic acids and derivatives	Amino acids, peptides, and analogues	Up
MN15710.neg	5-Oxoprolyltryptophan	C16H17N3O4	Organic acids and derivatives	Carboxylic acids and derivatives	Amino acids, peptides, and analogues	Up
MN15969.neg	5-HETE	C20H32O3	Lipids and lipid-like molecules	Fatty Acyls	Eicosanoids	Up
MN15970.neg	3R-HETE	C20H32O3	Lipids and lipid-like molecules	Fatty Acyls	Eicosanoids	Up
MN15971.neg	icomucret	C20H32O3	Lipids and lipid-like molecules	Fatty Acyls	Eicosanoids	Up
MN15973.neg	16-HETE	C20H32O3	Lipids and lipid-like molecules	Fatty Acyls	Eicosanoids	Up
MN16066.neg	12(r)-Hydroxyeicosatrienoic acid	C20H34O3	Lipids and lipid-like molecules	Fatty Acyls	Eicosanoids	Up
MN16068.neg	8-HETrE	C20H34O3	Lipids and lipid-like molecules	Fatty Acyls	Eicosanoids	Up
MN16146.neg	TOFA	C19H32O4	Organoheterocyclic compounds	Furans	Furoic acid and derivatives	Up
MN16152.neg	(12E,14Z)-11-Hydroxy-12,14-icosadienoic acid	C20H36O3				Up
MN16232.neg	Moracin O	C19H18O5	Phenylpropanoids and polyketides	2-arylbenzofuran flavonoids		Up
MN16460.neg	(9Z)-5,8,11-Trihydroxy-9-octadecenoic acid	C18H34O5	Lipids and lipid-like molecules	Fatty Acyls	Fatty acids and conjugates	Up
MN16721.neg	Flustramine I	C16H21BrN2O	Organoheterocyclic compounds	Indoles and derivatives	Pyrroloindoles	Up
MN16832.neg	(1s,2s,5e,7z,11z)-8,12-bis(hydroxymethyl)-5-isopropyl-2-methylcyclotetradeca-5,7,11-triene-1,2-diol	C20H34O4	Lipids and lipid-like molecules	Prenol lipids	Diterpenoids	Up
MN16891.neg	Oleoyl Glycine	C20H37NO3	Organic acids and derivatives	Carboxylic acids and derivatives	Amino acids, peptides, and analogues	Up
MN16930.neg	8-Hydroxy-7-[(2S,3R,4S,5S,6R)-3,4,5-Trihydroxy-6-(Hydroxymethyl)Oxan-2-Yl]Oxychromen-2-One	C15H16O9	Phenylpropanoids and polyketides	Coumarins and derivatives	Coumarin glycosides	Up
MN16954.neg	15(S)-HpEDE	C20H36O4	Lipids and lipid-like molecules	Fatty Acyls	Eicosanoids	Up
MN16955.neg	(1r,2r,5r,6e,9s,10e,12r)-12-isopropyl-1,5,9-trimethylcyclotetradeca-6,10-diene-1,2,5,9-tetrol	C20H36O4	Lipids and lipid-like molecules	Prenol lipids	Diterpenoids	Up
MN17048.neg	3-(4-chlorophenyl)-4-imino-7-(1-pyrrolidinyl)-3,4-dihydropyrimido[4,5-d]pyrimidin-2(1H)-one	C16H15ClN6O				Up
MN17051.neg	alpha,alpha-Trehalose	C12H22O11	Organic oxygen compounds	Organooxygen compounds	Carbohydrates and carbohydrate conjugates	Up
MN17177.neg	9,10,11-trihydroxy-12Z-octadecenoic acid	C19H36O5	Lipids and lipid-like molecules	Fatty Acyls	Fatty acids and conjugates	Up
MN1720.neg	Phosphoric acid	H3O4P	Homogeneous non-metal compounds	Non-metal oxoanionic compounds	Non-metal phosphates	Up
MN17554.neg	Melophlin R	C21H37NO3	Organoheterocyclic compounds	Pyrrolidines	N-alkylpyrrolidines	Up
MN17662.neg	N-Oleoyl Alanine	C21H39NO3	Organic acids and derivatives	Carboxylic acids and derivatives	Amino acids, peptides, and analogues	Up
MN17720.neg	ent-8-iso Prostaglandin F2	C20H34O5	Lipids and lipid-like molecules	Fatty Acyls	Eicosanoids	Up
MN17723.neg	(-)-Prostaglandin E1	C20H34O5	Lipids and lipid-like molecules	Fatty Acyls	Eicosanoids	Up
MN17816.neg	8-Isoprostaglandin F1	C20H36O5	Lipids and lipid-like molecules	Fatty Acyls	Eicosanoids	Up
MN17817.neg	8-Epi pgf1alpha	C20H36O5	Lipids and lipid-like molecules	Fatty Acyls	Eicosanoids	Up
MN18066.neg	N-[(5Z,8Z,11Z,14Z)-5,8,11,14-Icosatetraenoyl]-L-serine	C23H37NO4				Up
MN18135.neg	Guanosine 5'-monophosphate	C10H14N5O8P	Nucleosides, nucleotides, and analogues	Purine nucleotides	Purine ribonucleotides	Up
MN18161.neg	Leukotriene B4 dimethylamide	C22H37NO3	Lipids and lipid-like molecules	Fatty Acyls	Fatty amides	Up
MN18416.neg	Prostaglandin G2	C20H32O6	Lipids and lipid-like molecules	Fatty Acyls	Eicosanoids	Up
MN18520.neg	8-Iso prostaglandin A2	C20H30O4	Lipids and lipid-like molecules	Fatty Acyls	Eicosanoids	Up
MN18530.neg	6-Keto-prostaglandin F1a	C20H34O6	Lipids and lipid-like molecules	Fatty Acyls	Eicosanoids	Up
MN18635.neg	13,14-Dihydro-19(R)-hydroxy prostaglandin E1	C20H36O6	Lipids and lipid-like molecules	Fatty Acyls	Eicosanoids	Up
MN18639.neg	8,8a-Deoxyoleandolide	C20H36O6	Phenylpropanoids and polyketides	Macrolides and analogues		Up
MN18816.neg	N-[(5Z,8Z,11Z,14Z)-5,8,11,14-Icosatetraenoyl]alanine	C23H37NO3				Up
MN18956.neg	Gibberellin A23	C20H26O7	Lipids and lipid-like molecules	Prenol lipids	Diterpenoids	Up
MN19061.neg	Ecabet	C20H28O5S	Lipids and lipid-like molecules	Prenol lipids	Diterpenoids	Up
MN19230.neg	2-Naphthalenecarboxamide, 3-hydroxy-N-(2-methoxy-3-dibenzofuranyl)-	C24H17NO4	Organoheterocyclic compounds	Benzofurans	Dibenzofurans	Up
MN19273.neg	Tomenin	C17H20O10	Phenylpropanoids and polyketides	Coumarins and derivatives	Coumarin glycosides	Up
MN19783.neg	trans-4-[4-(4-Amino-7,7-dimethyl-7H-pyrimido[4,5-b][1,4]oxazin-6-yl)phenyl]cyclohexaneacetic acid	C22H26N4O3	Organoheterocyclic compounds	Diazines	Pyrimidines and pyrimidine derivatives	Up
MN19838.neg	9,12-Hexadecadienoylcarnitine	C23H41NO4	Lipids and lipid-like molecules	Fatty Acyls	Fatty acid esters	Up
MN20048.neg	N-{6-[3-(trifluoromethyl)phenoxy]-3-pyridinyl}-2,3-dihydro-1-benzofuran-5-carboxamide	C21H15F3N2O3				Up
MN20151.neg	N'1-(4-cyano-2-nitrophenyl)-N'1,2,3,4,5,6-hexamethylbenzene-1-sulfonohydrazide	C19H22N4O4S				Up
MN20154.neg	Sphenostylin D	C22H26O7	Phenylpropanoids and polyketides	Isoflavonoids	Furanoisoflavonoids	Up
MN20242.neg	Fulvinervin C	C25H24O5	Phenylpropanoids and polyketides	Flavonoids	Pyranoflavonoids	Up
MN20246.neg	Bonducellpin D	C22H28O7	Lipids and lipid-like molecules	Prenol lipids	Terpene lactones	Up
MN20348.neg	Mammeisin	C25H26O5	Phenylpropanoids and polyketides	Neoflavonoids	Prenylated neoflavonoids	Up
MN21084.neg	Glucoerucin	C12H23NO9S3	Organic oxygen compounds	Organooxygen compounds	Carbohydrates and carbohydrate conjugates	Up
MN21149.neg	Flemiwallichin A	C25H26O6	Phenylpropanoids and polyketides	Linear 1,3-diarylpropanoids	Chalcones and dihydrochalcones	Up
MN21622.neg	Strobopinin 7-galactoside	C22H24O9	Phenylpropanoids and polyketides	Flavonoids	Flavonoid glycosides	Up
MN21871.neg	Isavuconazole	C22H17F2N5OS	Benzenoids	Benzene and substituted derivatives	Phenylpropanes	Up
MN2188.neg	GLYCERIC ACID	C3H6O4	Organic oxygen compounds	Organooxygen compounds	Carbohydrates and carbohydrate conjugates	Up
MN21976.neg	LysoPE(15:0/0:0)	C20H42NO7P	Lipids and lipid-like molecules	Glycerophospholipids	Glycerophosphoethanolamines	Up
MN21977.neg	PE(14:0(13Me)/0:0)	C20H42NO7P	Lipids and lipid-like molecules	Glycerophospholipids	Glycerophosphoethanolamines	Up
MN22845.neg	Dankastatin B	C23H33Cl2NO4	Organoheterocyclic compounds	Benzopyrans		Up
MN23227.neg	4-Methyl-N-({(2R,4S,5R)-5-[1-methyl-3-(2-naphthyl)-1H-pyrazol-5-yl]-1-azabicyclo[2.2.2]oct-2-yl}methyl)benzamide	C30H32N4O				Up
MN23337.neg	1-({(2R,3S,4R,5S)-3,4-Dihydroxy-5-[2-oxo-2-(4-phenyl-1-piperazinyl)ethyl]tetrahydro-2-furanyl}methyl)-3-isopropylurea	C21H32N4O5				Up
MN23425.neg	Ruboxistaurin	C28H28N4O3	Phenylpropanoids and polyketides	Macrolactams		Up
MN23525.neg	Octyl 6-O-beta-D-xylopyranosyl-beta-D-glucopyranoside	C19H36O10				Up
MN23686.neg	LysoPE(18:4(6Z,9Z,12Z,15Z)/0:0)	C23H40NO7P	Lipids and lipid-like molecules	Glycerophospholipids	Glycerophosphoethanolamines	Up
MN24614.neg	PA(18:1(12Z)-O(9S,10R)/2:0)	C23H41O9P	Lipids and lipid-like molecules	Glycerophospholipids	Glycerophosphates	Up
MN2478.neg	1-Amino-3,3-difluorocyclobutanecarboxylic acid	C5H7F2NO2	Organic acids and derivatives	Carboxylic acids and derivatives	Amino acids, peptides, and analogues	Up
MN25108.neg	bromophycolide R	C27H35BrO4	Phenylpropanoids and polyketides	Macrolides and analogues		Up
MN25160.neg	LysoPE(20:3(11Z,14Z,17Z)/0:0)	C25H46NO7P	Lipids and lipid-like molecules	Glycerophospholipids	Glycerophosphoethanolamines	Up
MN25491.neg	11-ethyl-7,24,27,28-tetrahydroxy-10-methyl-21,26-diazatetracyclo[23.2.1.0,.0,]octacosa-1(28),3,5,16,18,26-hexaene-2,20-dione	C29H38N2O6				Up
MN27659.neg	D-Pantethine	C22H42N4O8S2	Organic acids and derivatives	Carboxylic acids and derivatives	Amino acids, peptides, and analogues	Up
MN28044.neg	1-(9Z,12Z,15Z-Octadecatrienoyl)-2-hydroxy-sn-glycero-3-phosphocholine	C26H48NO7P	Lipids and lipid-like molecules	Glycerophospholipids	Glycerophosphocholines	Up
MN2910.neg	2-Hydroxy-2-methylbutyric acid	C5H10O3	Lipids and lipid-like molecules	Fatty Acyls	Fatty acids and conjugates	Up
MN29544.neg	PI(18:3(6Z,9Z,12Z)/0:0)	C27H47O12P	Lipids and lipid-like molecules	Glycerophospholipids	Glycerophosphoinositols	Up
MN29625.neg	(2S)-2-Hydroxy-3-[(hydroxy{[(1S,2R,3R,4S,5S,6R)-2,3,4,5,6-pentahydroxycyclohexyl]oxy}phosphoryl)oxy]propyl (9Z,12Z)-9,12-octadecadienoate	C27H49O12P				Up
MN29708.neg	C.I. Pigment Red 149	C40H26N2O4	Benzenoids	Phenanthrenes and derivatives		Up
MN29713.neg	Hematoporphyrin	C34H38N4O6				Up
MN30621.neg	PI(20:5(5Z,8Z,11Z,14Z,17Z)/0:0)	C29H47O12P	Lipids and lipid-like molecules	Glycerophospholipids	Glycerophosphoinositols	Up
MN3228.neg	Picolinic acid	C6H5NO2	Organoheterocyclic compounds	Pyridines and derivatives	Pyridinecarboxylic acids and derivatives	Up
MN3229.neg	Isocinchomeronic acid	C7H5NO4	Organoheterocyclic compounds	Pyridines and derivatives	Pyridinecarboxylic acids and derivatives	Up
MN32399.neg	POB-PI	C29H53O14P	Lipids and lipid-like molecules	Glycerophospholipids	Glycerophosphoinositols	Up
MN3770.neg	4-keto-n-caproic acid	C6H10O3	Organic acids and derivatives	Keto acids and derivatives	Medium-chain keto acids and derivatives	Up
MN3771.neg	ketomethylvaleric acid	C6H10O3	Lipids and lipid-like molecules	Fatty Acyls	Fatty acids and conjugates	Up
MN3852.neg	N-Acetylalanine	C5H9NO3	Organic acids and derivatives	Carboxylic acids and derivatives	Amino acids, peptides, and analogues	Up
MN3933.neg	Leucic acid	C6H12O3	Lipids and lipid-like molecules	Fatty Acyls	Fatty acids and conjugates	Up
MN4009.neg	Aspartic Acid		Organic acids and derivatives	Carboxylic acids and derivatives	Amino acids, peptides, and analogues	Up
MN4274.neg	Hypoxanthine	C5H4N4O	Organoheterocyclic compounds	Imidazopyrimidines	Purines and purine derivatives	Up
MN4280.neg	9-(5-O-Methylpentofuranosyl)-1,9-dihydro-6H-purin-6-one	C11H14N4O5				Up
MN4463.neg	3-(3-HYDROXY-BENZOYLOXY)-8-METHYL-8-AZA-BICYCLO[3.2.1]OCTANE-2-CARBOXYLIC ACID	C16H19NO5	Benzenoids	Benzene and substituted derivatives	Benzoic acids and derivatives	Up
MN5492.neg	XANTHINE	C5H4N4O2	Organoheterocyclic compounds	Imidazopyrimidines	Purines and purine derivatives	Up
MN5496.neg	2-Anisic acid	C8H8O3	Benzenoids	Benzene and substituted derivatives	Benzoic acids and derivatives	Up
MN5699.neg	2-Aminobicyclo[2.2.1]heptane-2-carboxylic acid	C8H13NO2	Lipids and lipid-like molecules	Prenol lipids	Monoterpenoids	Up
MN6154.neg	AC-THR-OH	C6H11NO4	Organic acids and derivatives	Carboxylic acids and derivatives	Amino acids, peptides, and analogues	Up
MN6225.neg	5-{[4-(beta-D-Glucopyranosyloxy)benzyl]oxy}-3-hydroxy-3-methyl-5-oxopentanoic acid	C19H26O11				Up
MN6368.neg	2-Hydroxycinnamic acid, predominantly trans	C9H8O3	Phenylpropanoids and polyketides	Cinnamic acids and derivatives	Hydroxycinnamic acids and derivatives	Up
MN6444.neg	N-(4-Methylpentanoyl)phenylalanine	C15H21NO3				Up
MN6744.neg	5-Acetamido-4-oxohexanoic acid	C8H13NO4	Organic acids and derivatives	Keto acids and derivatives	Medium-chain keto acids and derivatives	Up
MN6747.neg	Homoarecoline	C9H15NO2	Alkaloids and derivatives			Up
MN7046.neg	N-Acetyl-D-alloisoleucine	C8H15NO3	Organic acids and derivatives	Carboxylic acids and derivatives	Amino acids, peptides, and analogues	Up
MN7049.neg	Acexamic acid	C8H15NO3	Lipids and lipid-like molecules	Fatty Acyls	Fatty acids and conjugates	Up
MN7200.neg	D-Citrulline	C6H13N3O3	Organic acids and derivatives	Carboxylic acids and derivatives	Amino acids, peptides, and analogues	Up
MN7556.neg	D-Psicose	C6H12O6	Organic oxygen compounds	Organooxygen compounds	Carbohydrates and carbohydrate conjugates	Up
MN7917.neg	Eglumetad	C8H11NO4	Organic acids and derivatives	Carboxylic acids and derivatives	Amino acids, peptides, and analogues	Up
MN7990.neg	3-Hydroxy-5Z-octenyl acetate	C10H18O3	Lipids and lipid-like molecules	Fatty Acyls	Fatty alcohol esters	Up
MN7992.neg	10-HDA	C10H18O3	Organic acids and derivatives	Hydroxy acids and derivatives	Medium-chain hydroxy acids and derivatives	Up
MN8060.neg	1,2,4,9-Tetrahydro-3-thia-9-aza-fluorene-6-carboxylic acid	C12H11NO2S				Up
MN8071.neg	1-Hydroxy-2,2,5,5-tetramethylpyrrolidine-3-carboxylic acid	C9H17NO3	Organoheterocyclic compounds	Pyrrolidines	Pyrrolidine carboxylic acids and derivatives	Up
MN8125.neg	2-Chlorobiphenyl	C12H9Cl	Benzenoids	Benzene and substituted derivatives	Biphenyls and derivatives	Up
MN8203.neg	N-Lactoylvaline	C8H15NO4	Organic acids and derivatives	Carboxylic acids and derivatives	Amino acids, peptides, and analogues	Up
MN8392.neg	Citric acid	C6H8O7	Organic acids and derivatives	Carboxylic acids and derivatives	Tricarboxylic acids and derivatives	Up
MN8454.neg	Methyl n-acetylanthranilate	C10H11NO3	Benzenoids	Benzene and substituted derivatives	Benzoic acids and derivatives	Up
MN8633.neg	6-Phospho-D-gluconate	C6H13O10P	Organic oxygen compounds	Organooxygen compounds	Carbohydrates and carbohydrate conjugates	Up
MN8640.neg	GLUCONIC ACID	C6H12O7	Organic oxygen compounds	Organooxygen compounds	Carbohydrates and carbohydrate conjugates	Up
MN8938.neg	Naphtho[1,2-d]thiazol-2-amine	C11H8N2S	Organoheterocyclic compounds	Naphthothiazoles		Up
MN8941.neg	(3S,8As)-7-hydroxy-3-(hydroxymethyl)-2,3,6,7,8,8a-hexahydropyrrolo[1,2-a]pyrazine-1,4-dione	C8H12N2O4	Organic acids and derivatives	Carboxylic acids and derivatives	Amino acids, peptides, and analogues	Up
MN9133.neg	3-Indolebutyric acid	C12H13NO2	Organoheterocyclic compounds	Indoles and derivatives	Indoles	Up
MN9135.neg	N-Lactoylleucine	C9H17NO4	Organic acids and derivatives	Carboxylic acids and derivatives	Amino acids, peptides, and analogues	Up
MN9136.neg	3-hydroxy-4-oxo-3-[(trimethylammonio)methyl]pentanoate	C9H17NO4	Organic acids and derivatives	Keto acids and derivatives	Gamma-keto acids and derivatives	Up
MN9178.neg	L-Tryptophan	C11H12N2O2	Organoheterocyclic compounds	Indoles and derivatives	Indolyl carboxylic acids and derivatives	Up
MN9241.neg	INDOLELACTIC ACID	C11H11NO3	Organoheterocyclic compounds	Indoles and derivatives	Indolyl carboxylic acids and derivatives	Up
MN9300.neg	Glucose ketone	C7H10O7	Organoheterocyclic compounds	Oxepanes		Up
MN9302.neg	2-Methylcitric acid	C7H10O7	Organic acids and derivatives	Carboxylic acids and derivatives	Tricarboxylic acids and derivatives	Up
MN9631.neg	3-Hydroxy-alpha-methyl-DL-tyrosine	C10H13NO4	Phenylpropanoids and polyketides	Phenylpropanoic acids		Up
MN9699.neg	2-([1,1'-Biphenyl]-2-yl)acetic acid	C14H12O2	Benzenoids	Benzene and substituted derivatives	Biphenyls and derivatives	Up
MN9700.neg	Histidylglycine	C8H12N4O3	Organic acids and derivatives	Carboxylic acids and derivatives	Amino acids, peptides, and analogues	Up
MN9950.neg	Isoketocamphoric acid	C10H16O5	Lipids and lipid-like molecules	Fatty Acyls	Fatty acids and conjugates	Up
MN9955.neg	Undecanedioic acid	C11H20O4	Lipids and lipid-like molecules	Fatty Acyls	Fatty acids and conjugates	Up
MP10260.pos	Asp-Ile	C10H18N2O5	Organic acids and derivatives	Carboxylic acids and derivatives	Amino acids, peptides, and analogues	Up
MP10313.pos	2-Ethoxy-1-ethoxycarbonyl-1,2-dihydroquinoline	C14H17NO3	Organoheterocyclic compounds	Quinolines and derivatives	Quinolones and derivatives	Up
MP10425.pos	Metoprolol	C15H25NO3	Benzenoids	Phenols	Tyrosols and derivatives	Up
MP10814.pos	4'-O-Methylequol	C16H16O3	Phenylpropanoids and polyketides	Isoflavonoids	O-methylated isoflavonoids	Up
MP10929.pos	Propoxate	C15H18N2O2	Organoheterocyclic compounds	Azoles	Imidazoles	Up
MP11117.pos	Gly-Trp	C13H15N3O3	Organic acids and derivatives	Carboxylic acids and derivatives	Amino acids, peptides, and analogues	Up
MP11119.pos	Methylmalonylcarnitine	C11H19NO6	Lipids and lipid-like molecules	Fatty Acyls	Fatty acid esters	Up
MP11127.pos	(3R)-3-[(3-Hydroxy-3-methylbutanoyl)oxy]-4-(trimethylammonio)butanoate	C12H23NO5				Up
MP11167.pos	Asp-Glu	C9H14N2O7	Organic acids and derivatives	Carboxylic acids and derivatives	Amino acids, peptides, and analogues	Up
MP11392.pos	2-[(2,2-Diethoxyethyl)sulfanyl]-1H-benzimidazole	C13H18N2O2S	Organoheterocyclic compounds	Benzimidazoles		Up
MP11632.pos	Diphenylhydantoic acid	C15H14N2O3	Benzenoids	Benzene and substituted derivatives	Diphenylmethanes	Up
MP11754.pos	Nimustine	C9H13ClN6O2	Organoheterocyclic compounds	Diazines	Pyrimidines and pyrimidine derivatives	Up
MP11758.pos	1-(2-Methoxyphenyl)-3-(3-methoxyphenyl)urea	C15H16N2O3	Benzenoids	Benzene and substituted derivatives	N-phenylureas	Up
MP12.pos	Pyrroline	C4H7N	Organoheterocyclic compounds	Pyrrolines		Up
MP12056.pos	N-(1-Deoxy-1-fructosyl)proline	C11H19NO7	Organic acids and derivatives	Carboxylic acids and derivatives	Amino acids, peptides, and analogues	Up
MP12130.pos	Alpha-Eleostearic acid	C18H30O2	Lipids and lipid-like molecules	Fatty Acyls	Lineolic acids and derivatives	Up
MP12236.pos	ASP-PHE	C13H16N2O5	Organic acids and derivatives	Carboxylic acids and derivatives	Amino acids, peptides, and analogues	Up
MP12493.pos	5-HETE METHYL ESTER	C21H34O3	Lipids and lipid-like molecules	Fatty Acyls	Eicosanoids	Up
MP12550.pos	Cyclopropyl{(3S)-3-[5-(2-methyl-2-propanyl)-1,3,4-oxadiazol-2-yl]-1-pyrrolidinyl}methanone	C14H21N3O2				Up
MP12624.pos	1-[(2R,4S,5R)-5-Ethenyl-1-azabicyclo[2.2.2]octan-2-yl]-N-[(4-methoxyphenyl)methyl]methanamine	C18H26N2O				Up
MP12948.pos	5-Oxoprolyltyrosine	C14H16N2O5				Up
MP12949.pos	(3R)-4,4-Dimethyl-2-oxotetrahydro-3-furanyl beta-D-glucopyranoside	C12H20O8	Lipids and lipid-like molecules	Fatty Acyls	Fatty acyl glycosides	Up
MP12956.pos	16-epivellosimine	C19H20N2O	Alkaloids and derivatives	Macroline alkaloids		Up
MP13001.pos	Diethyl {[(2-methoxyphenyl)amino]methylene}malonate	C15H19NO5				Up
MP13095.pos	13-Oxo-9,11-octadecadienoic acid	C18H30O3	Lipids and lipid-like molecules	Fatty Acyls	Lineolic acids and derivatives	Up
MP13186.pos	Asp-Tyr	C13H16N2O6	Organic acids and derivatives	Carboxylic acids and derivatives	Amino acids, peptides, and analogues	Up
MP132.pos	2-Methyl-1,2-propanediamine	C4H12N2				Up
MP13267.pos	Palmitoleoylethanolamde	C18H35NO2	Organic nitrogen compounds	Organonitrogen compounds	Amines	Up
MP13458.pos	Azapropazone	C16H20N4O2	Organoheterocyclic compounds	Triazines	Aminotriazines	Up
MP13581.pos	Eicosapentanoic acid	C20H30O2	Lipids and lipid-like molecules	Fatty Acyls	Fatty acids and conjugates	Up
MP13584.pos	7Z,10Z,13Z,16Z,19Z-eicosapentaenoic acid	C20H30O2	Lipids and lipid-like molecules	Fatty Acyls	Fatty acids and conjugates	Up
MP13642.pos	1,5-Dimethyl-2-phenyl-4-(1,4-thiazinan-4-ylmethyl)-2,3-dihydro-1H-pyrazol-3-one	C16H21N3OS				Up
MP13834.pos	15-HEDE	C20H36O3	Lipids and lipid-like molecules	Fatty Acyls	Eicosanoids	Up
MP13936.pos	3-Propyl-1H-pyrazole-5-carboxylic acid	C7H10N2O2	Organoheterocyclic compounds	Azoles	Pyrazoles	Up
MP13943.pos	Nitracaine	C16H24N2O4	Benzenoids	Benzene and substituted derivatives	Benzoic acids and derivatives	Up
MP14198.pos	Delta(1)-progesterone	C21H28O2	Lipids and lipid-like molecules	Steroids and steroid derivatives	Pregnane steroids	Up
MP14307.pos	1-Ethyl-3-[(1S,2S,3S,4R,5R)-3-hydroxy-4-(4-methyl-1-piperazinyl)-6,8-dioxabicyclo[3.2.1]oct-2-yl]urea	C14H26N4O4				Up
MP14313.pos	7-Dehydropregnenolone	C21H30O2	Lipids and lipid-like molecules	Steroids and steroid derivatives	Oxosteroids	Up
MP14505.pos	Trp-Leu	C17H23N3O3	Organic acids and derivatives	Carboxylic acids and derivatives	Amino acids, peptides, and analogues	Up
MP14569.pos	15(S)-HpETE	C20H32O4	Lipids and lipid-like molecules	Fatty Acyls	Eicosanoids	Up
MP14571.pos	()17(18)-EpETE	C20H30O3	Lipids and lipid-like molecules	Fatty Acyls	Fatty acids and conjugates	Up
MP14572.pos	5-oxo-eicosatetraenoic acid	C20H30O3	Lipids and lipid-like molecules	Fatty Acyls	Fatty acids and conjugates	Up
MP14628.pos	Asp-Trp	C15H17N3O5	Organic acids and derivatives	Carboxylic acids and derivatives	Amino acids, peptides, and analogues	Up
MP14707.pos	6-[(3Z,6Z,9Z)-1-Hydroxy-3,6,9-pentadecatrien-1-yl]tetrahydro-2H-pyran-2-one	C20H32O3				Up
MP14838.pos	Clavurol F	C20H34O3	Lipids and lipid-like molecules	Prenol lipids	Diterpenoids	Up
MP15011.pos	S-Farnesyl cysteine	C18H31NO2S	Lipids and lipid-like molecules	Prenol lipids	Sesquiterpenoids	Up
MP15057.pos	(2E)-3-(4-{[(2S,3R,4S,5S,6R)-3,4,5-trihydroxy-6-(hydroxymethyl)oxan-2-yl]oxy}phenyl)prop-2-enoic acid	C15H18O8				Up
MP1506.pos	Maleic anhydride	C4H2O3	Organoheterocyclic compounds	Dihydrofurans	Furanones	Up
MP15202.pos	(3aS,3bR,5aR,10aR,10bS,12aS)-6-Hydroxy-10a,12a-dimethyl-3,3a,3b,4,5,5a,6,8,10,10a,10b,11,12,12a-tetradecahydrocyclopenta[5,6]naphtho[1,2-f]indazol-1(2H)-one	C20H28N2O2				Up
MP15341.pos	N-(4-Methoxybenzyl)-3-{[5-(2-methyl-2-propanyl)-1,2-oxazol-3-yl]methyl}-3-oxetanamine	C19H26N2O3				Up
MP15402.pos	Ipratropium	C20H30NO3	Alkaloids and derivatives	Tropane alkaloids		Up
MP15463.pos	Spectinomycin	C14H24N2O7	Organoheterocyclic compounds	Dioxanes	1,4-dioxanes	Up
MP15544.pos	Stearidonoyl glycine	C20H31NO3	Organic acids and derivatives	Carboxylic acids and derivatives	Amino acids, peptides, and analogues	Up
MP15672.pos	(2Z)-5-(1,2,4a,5-tetramethyl-7-oxo-1,2,3,4,4a,7,8,8a-octahydronaphthalen-1-yl)-3-methylpent-2-enoic acid	C20H30O3	Lipids and lipid-like molecules	Prenol lipids	Diterpenoids	Up
MP15747.pos	(5Z,8S,9E)-10-[(1S,2R,3R,5S)-3,5-Dihydroxy-2-pentylcyclopentyl]-8-hydroxy-5,9-decadienoic acid	C20H34O5				Up
MP16109.pos	Magnoflorine	C20H24NO4	Alkaloids and derivatives	Aporphines		Up
MP16510.pos	N-(2-Methoxybenzyl)-N-(4-phenoxypyridin-3-yl)acetamide	C21H20N2O3	Organic oxygen compounds	Organooxygen compounds	Ethers	Up
MP16513.pos	6'-Chloroaureol	C21H29ClO2	Organoheterocyclic compounds	Benzopyrans	1-benzopyrans	Up
MP16889.pos	3-[4-(tert-butyl)phenyl]-2-methyl-2,3,3a,4,5,6-hexahydrobenzo[6,7]cyclohepta[c]pyrazole	C23H28N2				Up
MP1695.pos	SCH-50911	C8H15NO3	Organoheterocyclic compounds	Oxazinanes	Morpholines	Up
MP17158.pos	9-Carboxy-thc	C22H30O4	Organoheterocyclic compounds	Benzopyrans	1-benzopyrans	Up
MP17284.pos	(1R,4S,5S,9S,10S,13R,15R)-15-acetyloxy-5,9-dimethyl-14-methylidenetetracyclo[11.2.1.01,10.04,9]hexadecane-5-carboxylic acid	C22H32O4	Lipids and lipid-like molecules	Prenol lipids	Diterpenoids	Up
MP17343.pos	N-Arachidonylglycine	C22H35NO3	Organic acids and derivatives	Carboxylic acids and derivatives	Amino acids, peptides, and analogues	Up
MP1751.pos	Phenylacetaldehyde	C8H8O	Benzenoids	Benzene and substituted derivatives	Phenylacetaldehydes	Up
MP17602.pos	Isopentenyladenine-9-N-glucoside	C16H23N5O5	Organic oxygen compounds	Organooxygen compounds	Carbohydrates and carbohydrate conjugates	Up
MP17732.pos	Xanthurenate-8-O-beta-D-glucoside	C16H17NO9	Organic oxygen compounds	Organooxygen compounds	Carbohydrates and carbohydrate conjugates	Up
MP1820.pos	N-Hydroxy-L-methioninamide	C5H12N2O2S	Organic acids and derivatives	Carboxylic acids and derivatives	Amino acids, peptides, and analogues	Up
MP1821.pos	3-Benzyl-5-ethyl-1,3,5-thiadiazinane-2-thione	C12H16N2S2	Organoheterocyclic compounds	Thiadiazinanes		Up
MP18210.pos	(1s,3s,3ar,6s,6as,10ar)-6a-hydroxy-3,6,9-trimethyl-1-(2-methylprop-1-en-1-yl)-7,10-dioxo-1h,2h,3h,3ah,4h,5h,6h-cyclopenta[e]naphthalen-8-yl acetate	C22H30O5	Lipids and lipid-like molecules	Prenol lipids	Diterpenoids	Up
MP18339.pos	N-(2,5-diethoxy-4-morpholinophenyl)thiophene-2-carboxamide	C19H24N2O4S				Up
MP18608.pos	(2E,2'E)-N,N'-1,4-Butanediylbis[3-(4-hydroxyphenyl)acrylamide]	C22H24N2O4				Up
MP1867.pos	1-Phenyl-3-(2-phenylethyl)urea	C15H16N2O	Lipids and lipid-like molecules	Prenol lipids	Diterpenoids	Up
MP1868.pos	mebanazine	C8H12N2	Benzenoids	Benzene and substituted derivatives		Up
MP18982.pos	3-[3-(Trifluoromethyl)phenyl]-1-(1,3,4-trimethyl-1H-pyrazolo[3,4-b]pyridin-6-yl)-1H-pyrazol-5-amine	C19H17F3N6				Up
MP18998.pos	Stearoylbenzoylmethane	C26H42O2	Organic oxygen compounds	Organooxygen compounds	Carbonyl compounds	Up
MP1937.pos	3-phenyl-DL--alanine	C9H11NO2				Up
MP20226.pos	Isonaamidine D	C21H19N5O4	Organic acids and derivatives	Carboxylic acids and derivatives	Amino acids, peptides, and analogues	Up
MP21723.pos	StemRegenin 1	C24H23N5OS	Organoheterocyclic compounds	Imidazopyrimidines	Purines and purine derivatives	Up
MP2245.pos	Uracil	C4H4N2O2	Organoheterocyclic compounds	Diazines	Pyrimidines and pyrimidine derivatives	Up
MP23243.pos	1-tridecanoyl-2-hydroxy-sn-glycero-3-phosphocholine	C21H44NO7P	Lipids and lipid-like molecules	Glycerophospholipids	Glycerophosphocholines	Up
MP24014.pos	Cytochalasin H2	C29H39NO4	Organoheterocyclic compounds	Isoindoles and derivatives	Isoindolines	Up
MP24123.pos	L-alpha-lysophosphatidylcholine	C22H46NO7P				Up
MP24954.pos	1-pentadecanoyl-sn-glycero-3-phosphocholine	C23H48NO7P	Lipids and lipid-like molecules	Glycerophospholipids	Glycerophosphocholines	Up
MP253.pos	Acetone oxime	C3H7NO	Organic nitrogen compounds	Organonitrogen compounds	Oximes	Up
MP2555.pos	Glycylglycyl-L-valine	C9H17N3O4	Organic acids and derivatives	Carboxylic acids and derivatives	Amino acids, peptides, and analogues	Up
MP2556.pos	L-Valine		Organic acids and derivatives	Carboxylic acids and derivatives	Amino acids, peptides, and analogues	Up
MP2599.pos	2-(METHYLTHIO)ACETOPHENONE	C9H10OS	Organic oxygen compounds	Organooxygen compounds	Carbonyl compounds	Up
MP26154.pos	(4aS,9aR)-7-[2-(2,3-Dimethoxyphenyl)ethyl]-2-[(4-methoxyphenyl)acetyl]decahydro-6H-pyrido[3,4-d]azepin-6-one	C28H36N2O5				Up
MP2674.pos	4-Aminobenzoic acid	C7H7NO2	Benzenoids	Benzene and substituted derivatives	Benzoic acids and derivatives	Up
MP2678.pos	L-Threonine	C4H9NO3	Organic acids and derivatives	Carboxylic acids and derivatives	Amino acids, peptides, and analogues	Up
MP2683.pos	phenylethanolamine	C8H11NO	Organic nitrogen compounds	Organonitrogen compounds	Amines	Up
MP26908.pos	LysoPC(18:4(6Z,9Z,12Z,15Z)/0:0)	C26H46NO7P	Lipids and lipid-like molecules	Glycerophospholipids	Glycerophosphocholines	Up
MP26951.pos	Udenafil	C25H36N6O4S	Benzenoids	Benzene and substituted derivatives	Benzenesulfonamides	Up
MP27004.pos	LysoPC(18:3(9Z,12Z,15Z)/0:0)	C26H48NO7P	Lipids and lipid-like molecules	Glycerophospholipids	Glycerophosphocholines	Up
MP2741.pos	Tyrosol	C8H10O2	Benzenoids	Phenols	Tyrosols and derivatives	Up
MP2809.pos	Phenylethylamine	C8H11N	Benzenoids	Benzene and substituted derivatives	Phenethylamines	Up
MP2862.pos	syringol	C8H10O3	Benzenoids	Phenols	Methoxyphenols	Up
MP28855.pos	pantethine	C22H42N4O8S2	Organic acids and derivatives	Carboxylic acids and derivatives	Amino acids, peptides, and analogues	Up
MP2924.pos	NICOTINATE		Organoheterocyclic compounds	Pyridines and derivatives	Pyridinecarboxylic acids and derivatives	Up
MP32428.pos	[(1R,2R,6S,7S,8R,10S,11S,12R,16R,17R,18R)-6,7-dihydroxy-8-(hydroxymethyl)-4,18-dimethyl-14-[(1E,3E)-nona-1,3-dienyl]-5-oxo-16-prop-1-en-2-yl-9,13,15,19-tetraoxahexacyclo[12.4.1.01,11.02,6.08,10.012,16]nonadec-3-en-17-yl] benzoate	C37H44O10	Lipids and lipid-like molecules	Prenol lipids	Diterpenoids	Up
MP3330.pos	Isoquinoline	C9H7N	Organoheterocyclic compounds	Isoquinolines and derivatives		Up
MP3332.pos	1-Acetamidocyclopentanecarboxylic acid	C8H13NO3	Organic acids and derivatives	Carboxylic acids and derivatives	Amino acids, peptides, and analogues	Up
MP3336.pos	N(6),N(6)-Dimethyl-L-lysine	C8H18N2O2	Organic acids and derivatives	Carboxylic acids and derivatives	Amino acids, peptides, and analogues	Up
MP3398.pos	L-3-phenyllactic acid	C9H10O3	Phenylpropanoids and polyketides	Phenylpropanoic acids		Up
MP3463.pos	DL-Norleucine	C6H13NO2	Organic acids and derivatives	Carboxylic acids and derivatives	Amino acids, peptides, and analogues	Up
MP3510.pos	DNP-DL-Methionine	C11H13N3O6S	Organic acids and derivatives	Carboxylic acids and derivatives	Amino acids, peptides, and analogues	Up
MP3581.pos	L-(+)-Aspartic acid	C4H7NO4	Organic acids and derivatives	Carboxylic acids and derivatives	Amino acids, peptides, and analogues	Up
MP3585.pos	1-(2-Methoxyethoxy)-2-propanamine	C6H15NO2				Up
MP3703.pos	ATEE	C13H17NO4				Up
MP3704.pos	Tyr-gly-gly	C13H17N3O5	Organic acids and derivatives	Carboxylic acids and derivatives	Amino acids, peptides, and analogues	Up
MP3839.pos	Tyramine	C8H11NO	Benzenoids	Benzene and substituted derivatives	Phenethylamines	Up
MP4142.pos	Erinapyrone B	C7H10O3	Organoheterocyclic compounds	Pyrans	Pyranones and derivatives	Up
MP4319.pos	3-Formylindole	C9H7NO	Organoheterocyclic compounds	Indoles and derivatives	Indoles	Up
MP4325.pos	L-2-Amino-6-oxohexanoic acid	C6H11NO3	Organic acids and derivatives	Carboxylic acids and derivatives	Amino acids, peptides, and analogues	Up
MP4384.pos	bis-desmethoxycurcumin	C19H16O4	Phenylpropanoids and polyketides	Diarylheptanoids	Linear diarylheptanoids	Up
MP4497.pos	Tropic acid	C9H10O3	Organic acids and derivatives	Hydroxy acids and derivatives	Beta hydroxy acids and derivatives	Up
MP4503.pos	(+)-Cedrol	C15H26O	Lipids and lipid-like molecules	Prenol lipids	Sesquiterpenoids	Up
MP4557.pos	L-METHIONINE	C5H11NO2S	Organic acids and derivatives	Carboxylic acids and derivatives	Amino acids, peptides, and analogues	Up
MP4743.pos	1,8-Diazabicyclo [5.4.0]undec-7-ene	C9H16N2	Organoheterocyclic compounds	Azepanes		Up
MP4807.pos	N-Hydroxyphenetidine	C8H11NO2	Benzenoids	Phenol ethers		Up
MP5120.pos	benzotript	C18H15ClN2O3	Benzenoids	Benzene and substituted derivatives	Benzoic acids and derivatives	Up
MP5438.pos	LATIFOLICININ C ACID	C9H10O4	Phenylpropanoids and polyketides	Phenylpropanoic acids		Up
MP5486.pos	2,3,4,5-Tetrahydro-1,4-benzothiazepine	C9H11NS	Organoheterocyclic compounds	Benzothiazepines		Up
MP5488.pos	O6-MeG	C6H7N5O	Organoheterocyclic compounds	Imidazopyrimidines	Purines and purine derivatives	Up
MP5547.pos	(-)-Perillic Acid	C10H14O2	Lipids and lipid-like molecules	Prenol lipids	Monoterpenoids	Up
MP5555.pos	10-Undecenoic acid	C11H20O2	Lipids and lipid-like molecules	Fatty Acyls	Fatty acids and conjugates	Up
MP5556.pos	2,2-Diallylpiperazine	C10H18N2	Organoheterocyclic compounds	Diazinanes	Piperazines	Up
MP5726.pos	1-Naphthyl isocyanate	C11H7NO	Benzenoids	Naphthalenes		Up
MP5728.pos	4-Hydroxy-1-propionylproline	C8H13NO4				Up
MP5736.pos	trandolaprilat	C22H30N2O5	Organic acids and derivatives	Carboxylic acids and derivatives	Amino acids, peptides, and analogues	Up
MP5953.pos	N-Acetyl-L-glutamate 5-semialdehyde	C7H11NO4	Organic acids and derivatives	Carboxylic acids and derivatives	Amino acids, peptides, and analogues	Up
MP5962.pos	(-)-swainsonine	C8H15NO3	Organoheterocyclic compounds	Indolizidines		Up
MP6066.pos	CITRULLINE	C6H13N3O3	Organic acids and derivatives	Carboxylic acids and derivatives	Amino acids, peptides, and analogues	Up
MP6300.pos	N-Acetyltyramine	C10H13NO2	Benzenoids	Phenols	1-hydroxy-2-unsubstituted benzenoids	Up
MP6429.pos	L-TYROSINE	C9H11NO3	Organic acids and derivatives	Carboxylic acids and derivatives	Amino acids, peptides, and analogues	Up
MP6612.pos	delta-Undecalactone	C11H20O2	Organoheterocyclic compounds	Lactones	Delta valerolactones	Up
MP6760.pos	1-methyl-1,2,3,4-tetrahydro-beta-carboline-3-carboxylic acid	C13H14N2O2	Alkaloids and derivatives	Harmala alkaloids		Up
MP6883.pos	1-Carboxyethylvaline	C8H15NO4	Organic acids and derivatives	Carboxylic acids and derivatives	Amino acids, peptides, and analogues	Up
MP6974.pos	L-Kynurenine	C10H12N2O3	Organic oxygen compounds	Organooxygen compounds	Carbonyl compounds	Up
MP6981.pos	Alpha-Amino-2-Indanacetic Acid	C11H13NO2	Organic acids and derivatives	Carboxylic acids and derivatives	Amino acids, peptides, and analogues	Up
MP6992.pos	N-ETHYL-N-METHYLCATHINONE	C12H17NO	Organic oxygen compounds	Organooxygen compounds	Carbonyl compounds	Up
MP7208.pos	N-Acetyldopamine	C10H13NO3	Benzenoids	Phenols	Benzenediols	Up
MP7382.pos	3-(1-hydroxyethyl)-2,3,6,7,8,8a-hexahydropyrrolo[1,2-a]pyrazine-1,4-dione	C9H14N2O3	Organic acids and derivatives	Carboxylic acids and derivatives	Amino acids, peptides, and analogues	Up
MP7566.pos	2-Acetamidooctanoic acid	C10H19NO3	Organic acids and derivatives	Carboxylic acids and derivatives	Amino acids, peptides, and analogues	Up
MP7626.pos	N-Acetyltryptamine	C12H14N2O	Organoheterocyclic compounds	Indoles and derivatives	Indoles	Up
MP7673.pos	N-acetyl-alpha-D-glucosamine	C8H15NO6	Organic oxygen compounds	Organooxygen compounds	Carbohydrates and carbohydrate conjugates	Up
MP7680.pos	1-(2,3-Dihydro-1,4-benzodioxin-6-yl)-2-(methylamino)-1-propanone	C12H15NO3	Organoheterocyclic compounds	Benzodioxanes	Benzo-1,4-dioxanes	Up
MP7686.pos	N6-(Delta2-Isopentenyl)-adenine	C10H13N5	Organoheterocyclic compounds	Imidazopyrimidines	Purines and purine derivatives	Up
MP7744.pos	DL-N-Acetyltryptophan	C13H14N2O3	Organic acids and derivatives	Carboxylic acids and derivatives	Amino acids, peptides, and analogues	Up
MP7794.pos	XANTHURENIC ACID	C10H7NO4	Organoheterocyclic compounds	Quinolines and derivatives	Quinoline carboxylic acids	Up
MP8002.pos	KYNURENINE	C10H12N2O3	Organic oxygen compounds	Organooxygen compounds	Carbonyl compounds	Up
MP8109.pos	3-sec-Butylhexahydropyrrolo[1,2-a]pyrazine-1,4-dione	C11H18N2O2				Up
MP8246.pos	Pro-Pro	C10H16N2O3	Organic acids and derivatives	Carboxylic acids and derivatives	Amino acids, peptides, and analogues	Up
MP8294.pos	Ecgonine ethyl ester	C11H19NO3	Alkaloids and derivatives	Tropane alkaloids		Up
MP8353.pos	1,8-Bis(dimethylamino)naphthalene	C14H18N2	Benzenoids	Naphthalenes		Up
MP8394.pos	2-Amino-5,6-dichloro-3,4,-dihydroquinazoline	C8H7Cl2N3	Organoheterocyclic compounds	Diazanaphthalenes	Benzodiazines	Up
MP8484.pos	N-[2-(1H-Indol-3-yl)ethyl]propanamide	C13H16N2O	Organoheterocyclic compounds	Indoles and derivatives	Indoles	Up
MP8596.pos	N-Acetylserotonin	C12H14N2O2	Organoheterocyclic compounds	Indoles and derivatives	Hydroxyindoles	Up
MP867.pos	Piperidine	C5H11N	Organoheterocyclic compounds	Piperidines		Up
MP868.pos	Cadaverine	C5H14N2	Organic nitrogen compounds	Organonitrogen compounds	Amines	Up
MP8761.pos	N-lactoyl-Methionine	C8H15NO4S	Organic acids and derivatives	Carboxylic acids and derivatives	Amino acids, peptides, and analogues	Up
MP8763.pos	3,4-EDMC	C12H15NO3	Organoheterocyclic compounds	Benzodioxanes	Benzo-1,4-dioxanes	Up
MP8828.pos	3-Hydroxymonoethylglycinexylidide	C12H18N2O2	Organic acids and derivatives	Carboxylic acids and derivatives	Amino acids, peptides, and analogues	Up
MP9072.pos	Bis(ethylphenyl)ether	C16H18O	Benzenoids	Benzene and substituted derivatives		Up
MP9139.pos	N-Benzyl-1-(4-methoxyphenyl)methanamine	C15H17NO	Benzenoids	Benzene and substituted derivatives	Phenylmethylamines	Up
MP9217.pos	Pro-leu	C11H20N2O3	Organic acids and derivatives	Carboxylic acids and derivatives	Amino acids, peptides, and analogues	Up
MP9326.pos	Aspartyl-L-proline	C9H14N2O5	Organic acids and derivatives	Carboxylic acids and derivatives	Amino acids, peptides, and analogues	Up
MP9336.pos	Propyphenazone	C14H18N2O	Organoheterocyclic compounds	Azoles	Pyrazoles	Up
MP9430.pos	Asp-Val	C9H16N2O5	Organic acids and derivatives	Carboxylic acids and derivatives	Amino acids, peptides, and analogues	Up
MP9599.pos	N-Benzoylisoleucine	C13H17NO3				Up
MP9796.pos	1,5-Ditetrahydro-1H-pyrrol-1-ylpentane-1,5-dione	C13H22N2O2				Up
MP9848.pos	3alpha-Tigloyloxytropane N-oxide	C13H21NO3	Alkaloids and derivatives	Tropane alkaloids		Up
