# Supplementary material for: Combined Transcriptomic and Metabolomic Analyses of Low-Temperature Adaptation in Bursaphelenchus xylophilus
Source: Int J Mol Sci. 2026 Feb 2;27(3):1470. doi: 10.3390/ijms27031470 (PMC12897806; doi:10.3390/ijms27031470)
Supplement: Supplementary file 1 [file ijms-27-01470-s001.zip › Supplementary Table S3.xlsx]

## Sheet: Sheet1
Supplementary Table S3. Primers required for RT-qPCR
Primer name	Sequence (5'-3')
BX03G0755-f	TACGGACTTACGGAACACAA
BX03G0755-r	AATACGATGCCACTGAACAC
BX02G0260-f	GAAGGATTCAACAGACGAAGA
BX02G0260-r	GATAGCAAAGCCGACCACT
BX03G0744-f	GCCCAATGATGAAACACAC
BX03G0744-r	CATACCAATGAACACCGAGA
BX03G1773-f	TCCAAGCACAACGATGACGA
BX03G1773-r	GTACCACGGGTCAACTCTGG
BX03G1976-f	TACAACAACAAAGCCGCTGC
BX03G1976-r	CAATGGTTGCAAAGTCGGCA
BX02G1978-f	ACGAATTGTGGTCCGTTCGA
BX02G1978-r	CTTGAGATCGGAGTCTCGCC
